# Supplementary material for: Identifying Genes Associated With Proliferation, Immunity and Thrombosis in Paroxysmal Nocturnal Haemoglobinuria
Source: J Cell Mol Med. 2024 Dec 13;28(23):e70295. doi: 10.1111/jcmm.70295 (PMC11640899; doi:10.1111/jcmm.70295)
Supplement: Supplementary file 11 — TABLE S6. [file JCMM-28-e70295-s001.xlsx]

## Sheet: Sheet1
Supplemental table 6. Genes informations for Sanger sequecing
Priority	CHROM	POS	ID	REF	ALT	QUAL	FILTER	GeneName	Description	Func	Gene	GeneDetail	ExonicFunc	AAChange	Gencode	cpgIslandExt	cytoBand	wgRna	targetScanS	tfbsConsSites	genomicSuperDups	Repeat	avsnp	ClinVar	gwasCatalog	1000g_Chinese	1000g_EAS	1000g_ALL	esp6500si_all	GnomAD_ALL_AF	GnomAD_ALL_AN	GnomAD_EAS_AF	GnomAD_EAS_AN	NovoDb_WES	NovoDb_WGS	dbscSNV_SCORE	spidex	Interpro_domain	SIFT	Polyphen2_HVAR	Polyphen2_HDIV	MutationTaster	LRT	MutationAssessor	FATHMM	SiPhy_29way_logOdds	phyloP46way_placental	phyloP100way_vertebrate	CADD
H	12	6167131	rs139196998	G	A	222	PASS	VWF	Coagulation factor VIII VWF (von Willebrand factor)	exonic	NM_000552	.	missense SNV	VWF:NM_000552:exon14:c.C1613T:p.P538L	ENSG00000110799.13,ENST00000538635.5,ENST00000261405.9	CpG: 30	12p13.31	.	.	.	.	.	rs139196998	.	.	0.00332226	0.003	0.000599042	7.7e-05	0.00036542	276394	0.00456427	18842	0.00544112	0.0026455	.	-0.0694	von Willebrand factor, type D domain	0.233,T	0.998,D	1.0,D	0.999987,D	0.001249,N	2.45,M	-0.26,T	17.3452	2.567	4.694	2.841893,21.6
L	10	33468969	rs200381308	C	T	199	PASS	NRP1	Neuropilin 1	UTR3	NM_001244972,NM_001244973,NM_001330068,NM_003873	NM_001244972:c.*35G>A;NM_001244973:c.*35G>A;NM_001330068:c.*35G>A;NM_003873:c.*35G>A	.	.	ENSG00000099250.17,ENST00000374875.5,ENST00000374867.6,ENST00000413802.1,ENST00000265371.8,ENST00000395995.5	.	10p11.22	.	.	.	.	.	rs200381308	.	.	0.00166113	0.003	0.000599042	.	0.00013849	267172	0.00180314	18856	0.00446949	0.00352113	.	.	.	.	.	.	.	.	.	.	.	0.294	0.875	.
H	1	169576372	rs116959152	G	C	222	PASS	SELP	Selectin P (granulocyte membrane protein, 140kD; antigen CD62)	exonic	NM_003005	.	missense SNV	SELP:NM_003005:exon9:c.C1334G:p.A445G	ENST00000367786.6,ENST00000458599.6,ENST00000367795.2,ENST00000367788.6,ENST00000426706.6,ENST00000263686.10,ENSG00000174175.16	.	1q24.2	.	.	.	.	.	rs116959152	.	.	0.00664452	0.005	0.000998403	.	0.00081787	272658	0.0118076	18632	0.0124368	0.0105634	0.9493,0.656	0.9501	Sushi/SCR/CCP domain	0.002,D	0.886,P	0.983,D	0.974697,D	0.000587,D	3.015,M	-0.84,T	10.3226	2.616	3.532	3.742279,23.3
H	1	169580892	rs141287418	C	T	222	PASS	SELP	Selectin P (granulocyte membrane protein, 140kD; antigen CD62)	exonic	NM_003005	.	missense SNV	SELP:NM_003005:exon7:c.G985A:p.A329T	ENST00000367786.6,ENST00000458599.6,ENST00000367795.2,ENST00000367788.6,ENST00000426706.6,ENST00000263686.10,ENSG00000174175.16	.	1q24.2	.	.	.	.	.	rs141287418	.	.	0.00664452	0.005	0.000998403	.	0.0004631	276396	0.00593912	18858	0.0126312	0.0132042	.	0.115	Sushi/SCR/CCP domain	0.165,T	0.266,B	0.801,P	1,N	0.289728,N	1.305,L	-0.78,T	6.1029	0.127	-1.556	0.909731,10.13
H	12	6167131	rs139196998	G	A	222	PASS	VWF	Coagulation factor VIII VWF (von Willebrand factor)	exonic	NM_000552	.	missense SNV	VWF:NM_000552:exon14:c.C1613T:p.P538L	ENSG00000110799.13,ENST00000538635.5,ENST00000261405.9	CpG: 30	12p13.31	.	.	.	.	.	rs139196998	.	.	0.00332226	0.003	0.000599042	7.7e-05	0.00036542	276394	0.00456427	18842	0.00544112	0.0026455	.	-0.0694	von Willebrand factor, type D domain	0.233,T	0.998,D	1.0,D	0.999987,D	0.001249,N	2.45,M	-0.26,T	17.3452	2.567	4.694	2.841893,21.6
L	12	129293373	rs200862556	G	A	222	PASS	SLC15A4	Solute carrier family 15 (oligopeptide transporter), member 4	exonic	NM_145648	.	synonymous SNV	SLC15A4:NM_145648:exon5:c.C1218T:p.A406A	ENST00000544112.5,ENST00000376740.8,ENSG00000139370.11,ENST00000366292.6,ENST00000376744.8,ENST00000266771.9	.	12q24.32	.	.	Score=766;Name=V$STAT5A_02	.	.	rs200862556	.	.	0.00166113	0.002	0.000399361	.	0.00015151	277210	0.00201378	18870	0.00213758	0.00616197	.	-2.4336	.	.	.	.	.	.	.	.	.	-2.82	-4.769	1.825289,15.14
L	12	129299388	rs536892230	G	A	222	PASS	SLC15A4	Solute carrier family 15 (oligopeptide transporter), member 4	exonic	NM_145648	.	synonymous SNV	SLC15A4:NM_145648:exon2:c.C774T:p.T258T	ENST00000376740.8,ENSG00000139370.11,ENST00000366292.6,ENST00000376744.8,ENST00000539703.1,ENST00000266771.9	.	12q24.32	.	.	.	.	.	rs536892230	.	.	0	.	0.000199681	.	0.00020927	277152	0.00021202	18866	0.00019433	0.00088028	.	-0.0313	.	.	.	.	.	.	.	.	.	-3.591	-1.661	1.077140,11.09
L	13	28895702	rs2296191	T	C	222	PASS	FLT1	fms-related tyrosine kinase-1 (vascular endothelial growth factor/vascular permeability factor receptor)	exonic	NM_002019	.	synonymous SNV	FLT1:NM_002019:exon23:c.A3072G:p.A1024A	ENSG00000102755.11,ENST00000615611.4,ENST00000540678.2,ENST00000282397.8,ENST00000543394.2	.	13q12.2	.	.	.	.	.	rs2296191	.	.	0.00498339	0.004	0.000798722	.	0.00031749	277170	0.0045045	18870	0.00777303	0.00704225	.	0.2342	.	.	.	.	.	.	.	.	.	-0.855	-0.946	1.277398,12.15
M-	7	48335451	rs148629439	A	G	222	PASS	ABCA13	ATP-binding cassette, subfamily A, member 13	exonic	NM_152701	.	missense SNV	ABCA13:NM_152701:exon21:c.A9110G:p.H3037R	ENST00000544596.5,ENSG00000179869.14,ENST00000435803.5,ENST00000611776.4	.	7p12.3	.	.	.	.	.	rs148629439	.	.	0.00664452	0.004	0.000798722	.	0.00071245	275106	0.0102994	18836	0.00621842	0.00792254	.	0.0537	.	0.322,T	0.001,B	0.0,B	1,N	0.799065,N	0.075,N	-1.82,D	3.6046	-3.646	-1.762	.
[truncated: 26 more columns]
